# Supplementary material for: External morphology of eyes and Nebenaugen of caridean decapods–ecological and systematic considerations
Source: PeerJ. 2015 Aug 18;3:e1176. doi: 10.7717/peerj.1176 (PMC4548503; doi:10.7717/peerj.1176)
Supplement: Supplemental Information 1 [file peerj-03-1176-s001.csv]

family	genus	species	eye	water	rostrum	rostc	depth	depthc	commensal	ds	cl	ed	dsd	dvm	paper
Palaemoninae	Troglindicus	phreaticus	NA	Freshwater	0.282051282	1	NA	Cave	Free	N	3.25	0.25	NA	n	Y
Palaemoninae	Troglomexicanus	tamaulipasensis	NA	Freshwater	0.117647059	1	NA	Cave	Free	N	6.07	0.5	NA	n	Y
Alpheidae	Yagerocaris	cozumel	5	Marine	0.18	1	12	Cave	Free	N	9.09	0.55	NA	n	Y
Typhlocarididae	Typhlocaris	galilea	6	Freshwater	0.01	1	1	Cave	Free	N	13.33	1.75	NA	n	Y
Barbouridae	Janicea	antiguensis	1	Marine	NA	NA	1	Cave	Free	N	21	2.5	NA	n	N
Palaemoninae	Troglocubanus	jamaicensis	NA	Freshwater	NA	NA	NA	Cave	Free	N	NA	NA	NA	n	Y
Alpheidae	Athanas	nitiscens	5	Marine	0.1	1	1	Coastal	Free	N	4.56	0.6	NA	n	N
Crangonidae	Lissocrangon	stylorostris	6	Marine	0.1	1	1	Coastal	Free	N	5.4	0.89	NA	n	N
Crangonidae	Philocheras	sculptus	4	Marine	0.16	1	50	Coastal	Free	N	4.82	0.99	NA	n	N
Hippolytidae	Nauticaris	magallenica	2	Marine	0.8	2	6.5	Coastal	Free	Y	4.05	1.04	0.21	n	N
Crangonidae	Metacrangon	minuta	6	Marine	NA	NA	48	Coastal	Free	N	2.24	1.09	NA	n	N
Crangonidae	Synocrangon	angisticauda	5	NA	0.22	1	130	Shelf	Free	N	6.25	1.13	NA	n	Y
Palaemoninae	Palaemonetes	kadiakensis	2	Freshwater	0.47	1	NA	NA	Free	Y	4.82	1.21	0.1	n	N
Disciadidae	Kirnasia	nesisi	2	Marine	0.619047619	2	1200	Deep	Free	N	5.25	1.38	NA	n	Y
Crangonidae	Crangon	crangon	6	Marine	0.1	1	10	Coastal	Free	N	10.11	1.46	NA	n	N
Crangonidae	Sabinea	sarsi	6	Marine	0.3125	1	132	Shelf	Free	N	6.22	1.51	NA	n	N
Pandalidae	Pandalus	montagui	2	Marine	1.2	3	60	Coastal	Free	Y	8.06	1.58	0.28	y	N
Palaemoninae	Palaemon	elegans	2	Marine	1	3	1	Coastal	Free	Y	9.02	1.66	0.2	n	N
Palaemoninae	Brachycarpus	biunguiclatus	2	Marine	0.735294118	2	15	Coastal	Free	Y	6.06	1.66	0.2	n	N
Crangonidae	Sclerocrangon	boreas	6	Marine	NA	NA	1	Coastal	Free	N	11.97	2.12	NA	n	N
Hippolytidae	Birulia	kishinouyei	1	Marine				Coastal	Free	Y	14.63	2.29	0.27	n	N
Crangonidae	Parapontocaris	aspera	2	Marine	0.166666667	1	300	Deep	Free	N	20.53	2.46	NA	n	N
Crangonidae	Paracrangon	areola	3	Marine	NA	NA	1088	Deep	Free	N	18.97	2.47	NA	n	N
Hippolytidae	Chorismus	Antarcticus	2	Marine	NA	1	500	Deep	Free	Y	14	2.47	0.35	n	N
Pandalidae	Atlantopandalus	propinqvus	2	Marine	1.5	3	400	Deep	Free	N	10.89	2.84	NA	y	N
Hippolytidae	Lebbeus	polaris	2	Marine	0.76	2	163	Shelf	Free	Y	15.24	3.07	0.52	n	N
Pasiphaeidae	Glyphus	marsupialis	1	Marine	0.166666667	1	1080	Deep	Free	N	63	3.58	NA	y	N
Pandalidae	Dichelopandalus	bonnier	2	Marine	1	3	500	Deep	Free	Y	20	4.66	0.63	y	N
Hippolytidae	Caridion	stevenii	NA	Marine	0.518518519	2	1	Coastal	Free	N	27	5.13	NA	n	Y
Glyphocrangonidae	Glyphocrangon	spinulosa	4	Marine	NA	NA	1040	Deep	Free	N	34	6.06	NA	n	N
Crangonidae	Neocrangon	sagamiensis	4	Marine	0.35	1	400	Deep	Free	N	6.69	0.23	NA	n	N
Alpheidae	Bannereus	anomalus	5	Marine	0.1	1	350	Deep	Sponge	N	3.79	0.26	NA	n	Y
Crangonidae	Prionocrangon	dofleni	5	Marine	NA	NA	337	Deep	Free	N	6.74	0.4	NA	n	N
Alpheidae	Batella	praecipua	5	Marine	0.1	1	440	Deep	Sponge	N	2.82	0.47	NA	n	Y
Crangonidae	Pseudopontophilus	serratus	2	Marine	0.125	1	500	Deep	Free	N	5.6	0.5	NA	n	Y
Oplophoridae	Heterogenys	monnioti	3	Marine	0.343283582	1	4035	Deep	Free	N	18.3	0.73	NA	y	Y
Oplophoridae	Ephyrina	figueirai	3	Marine	0.277777778	1	NA	Deep	Free	N	21.3	0.75	NA	y	N
Oplophoridae	Hymenodora	glacialis	6	Marine	0.279069767	1	500	Deep	Free	N	18.66	0.9	NA	y	N
Pandalidae	Stylopandalus	richardi	2	Marine	2.615384615	3	650	Deep	Free	Y	6.22	1.02	NA	y	Y
Stylodactylidae	Parastylodactylus	bimaxillaris		Marine		3	546	Deep	Free	N	4.64	1.36	NA	n	N
Nematocarcinidae	Lenzicarcinus	struncki	2	Marine	0.340659341	1	2000	Deep	Free	N	13	1.43	NA	n	Y
Hippolytidae	Paralebbeus	zygius	2	Marine	0.173913043	1	1023	Deep	Free	N	11.7	1.46	NA	n	N
Pandalidae	Bitias	stocki	4	Marine	0.396551724	1	1350	Deep	Free	N	7.9	1.5	NA	y	N
Oplophoridae	Meningodora	vesca	2	Marine	0.529411765	2	1016	Deep	Free	N	25.6	1.54	NA	y	N
Pandalidae	Calopandalus	elachys	4	Marine	0.428571429	1	302	Deep	Free	Y	4.96	1.6	0.24	y	N
Crangonidae	Rhynocrangon	rugosa	5	Marine	0.305555556	1	156	Shelf	Free	N	7.6	1.64	NA	n	Y
Pasiphaeidae	Pasiphaea	scotiae	3	Marine	0.260869565	1	1000	Deep	Free	N	24.41	1.72	NA	y	N
Crangonidae	Pontophilus	norvegicus	6	Marine	NA	NA	40	Coastal	Free	N	9.49	1.73	NA	n	N
Hippolytidae	Bythocaris	lecopis	1	Marine	NA	NA	1770	Deep	Free	N	19	1.73	NA	n	N
Crangonidae	Notocrangon	Antarcticus	6	Marine	0.19047619	1	500	Deep	Free	N	9.49	1.74	NA	n	N
Oplophoridae	Systellaspis	debilis	2	Marine	1.066666667	3	950	Deep	Free	Y	11.5	1.75	0.56	y	N
Oplophoridae	Janicella	spinicauda	1	Marine	1.333333333	3	885	Deep	Free	Y	9	1.8	0.36	y	Y
Oplophoridae	Acanthephyra	sica	3	Marine	1.28	3	1000	Deep	Free	Y	20.99	1.85	NA	y	N
Oplophoridae	Notostomus	auriculatus	3	Marine	0.333333333	1	700	Deep	Free	Y	16.32	1.92	0.2	y	N
Crangonidae	Parapontophilus	gracilus	2	Marine	0.293103448	1	800	Deep	Free	N	29	2	NA	n	Y
Hippolytidae	Eumanningia	pliathron	3	Marine	0.8125	2	915	Deep	Free	N	17.9	2.14	NA	n	N
Stylodactylidae	Stylodactylus	multidentatus	2	Marine	NA	NA	260	Shelf	Free	N	18.19	2.22	NA	n	N
Hippolytidae	Spirontocaris	lilljeborghi	2	Marine	1	3	400	Deep	Free	Y	8.22	2.25	0.33	n	N
Oplophoridae	Oplophorus	novaezealandiae	2	Marine	1.261904762	3	650	Deep	Free	N	10.25	2.25	0.38	y	N
Pandalidae	Heterocarpus	sibogae	2	Marine	NA	NA	560	Deep	Free	N	25	2.81	NA	y	N
Nematocarcinidae	Nematocarcinus	cursor	3	Marine	NA	NA	640	Deep	Free	N	28	3.42	NA	n	N
Campylonotidae	Campylonotus	capensis	6	Marine	0.882352941	2	564	Deep	Free	N	24.26	5.7	NA	n	N
Oplophoridae	Kemphyra	corallina	2	Marine	NA	NA	2070	Deep	Free	Y	26	NA	NA	y	Y
Pandalidae	Anachlorocurtis	commensalis	NA	Marine	0.347222222	1	8	Coastal	Coral	N	2.48	0.15	NA	y	N
Alpheidae	Jengalpheops	rufus	5	Marine	0.1	1	1	Coastal	Decapod	N	4.73	0.18	NA	n	Y
Hippolytidae	Bythocarides	menshutkinae	6	Marine	0.632911392	2	945	Deep	Free	N	8.1	0.2	NA	n	Y
Alpheidae	Bermudicaris	australiensus	5	Marine	0.01	1	38	Coastal	Free	N	2.7	0.22	NA	n	Y
Alpheidae	Leptathanas	powelli	5	Marine	0.01	1	1	Coastal	Free	N	3.27	0.25	NA	n	Y
Alpheidae	Harperalpheus	pequegnate	5	Marine	0.1	1	10	Coastal	Free	N	6.25	0.25	NA	n	Y
Hymenoceridae	Phyllognathia	simplex	1	Marine	1.179487179	3	11	Coastal	Free	N	1.18	0.25	0.02	n	N
Alpheidae	Salmoneus	setosus	5	Marine	0.1	1	2	Coastal	Free	N	2.07	0.28	NA	n	N
Pontoniinae	Anapontonia	denticauda	1	Marine	0.213114754	1	10	Coastal	Coral	N	1.97	0.28	NA	n	Y
Pontoniinae	Onycocaridites	anomodactylus	1	Marine	0.277777778	1	60	Coastal	Sponge	N	2.77	0.31	NA	n	Y
Alpheidae	Stenalpheops	acanthus	5	Marine	0.046875	1	1	Coastal	Decapod	N	5.33	0.33	NA	n	Y
Pontoniinae	Ascidonia	miserabilis	1	Marine	NA	NA	5.5	Coastal	Ascidian	N	2.44	0.33	NA	n	N
Pontoniinae	Isopontonia	platycheles	1	Marine	0.441176471	1	15	Coastal	Free	N	1.42	0.33	NA	n	Y
Pontoniinae	Climeniperaeus	truncoideus	1	Marine	0.636363636	2	97	Coastal	Sponge	Y	1.77	0.33	NA	n	Y
Pontoniinae	Onycomenes	antokha	1	Marine	0.065217391	1	10	Coastal	Sponge	N	2.6	0.34	NA	n	Y
Pontoniinae	Ctenopontonia	cyphastreophila	1	Marine	0.576923077	2	15	Coastal	Coral	N	1.69	0.34	NA	n	Y
Pontoniinae	Nippopontonia	minirostris	6	Marine	0.041666667	1	15	Coastal	Sponge	N	2.09	0.35	NA	n	Y
Pontoniinae	Hamodactyloides	incompletus	1	Marine	0.666666667	2	1	Coastal	Hydroid	Y	1.5	0.36	0.04	n	Y
Pontoniinae	Onycocaridella	prima	1	Marine	0.234042553	1	12	Coastal	Sponge	N	1.88	0.36	NA	n	Y
Pontoniinae	Notopontonia	platycheles	2	Marine	0.164835165	1	64	Coastal	Free	Y	4.14	0.36	NA	n	Y
Euryrynchidae	Euryrhyncus	wrzeniowskii	5	Freshwater	0.166666667	1	NA	NA	Free	N	3.69	0.37	NA	n	N
Alpheidae	Arete	acanthocarpus	NA	Marine	0.1	1	NA	NA	Free	N	4.38	0.38	NA	n	Y
Pasiphaeidae	Alainopasiphaea	nudipedia	NA	Marine	0.05	1	720	Deep	Free	N	11.5	0.38	NA	y	Y
Pontoniinae	Epipontonia	hainanensis	1	Marine	0.561403509	2	9	Coastal	Free	N	2	0.38	NA	n	Y
Alpheidae	Alpheopsis	allanhancocki	5	Marine	0.1	1	10	Coastal	Free	N	3.06	0.39	NA	n	Y
Pontoniinae	Chacella	kerstitchi	3	Marine	0.05	1	30	Coastal	Free	N	1.27	0.39	NA	n	Y
Pontoniinae	Pseudoclimenes	holthuisi	1	Marine	0.785714286	2	114	Shelf	Free	N	1.9	0.4	NA	n	Y
Pontoniinae	Leptomenaeus	nhatrangensis	1	Marine	0.770833333	2	1	Coastal	Free	Y	2.18	0.41	0.03	n	Y
Hippolytidae	Thorella	cobourgi	1	Marine	0.55	2	12	Coastal	Free	N	1.5	0.42	NA	n	N
Alpheidae	Acanthanas	pusillus	5	Marine	0.1	1	NA	NA	Free	N	1.83	0.43	NA	n	Y
Hippolytidae	Hippolyte	edmondsoni	1	Marine	0.617647059	2	1	Coastal	Free	N	1.85	0.45	NA	n	Y
Pontoniinae	Neoanchistus	caridoides	1	Marine	0.423728814	1	10	Coastal	Mollusc	Y	3.11	0.47	0.03	n	Y
Pontoniinae	Neopericlimenes	thornei	2	Marine	0.6875	2	40	Coastal	Coral	N	1.66	0.48	NA	n	Y
Pontoniinae	Apopontonia	falcirostris	1	Marine	0.416666667	1	73	Coastal	Sponge	Y	1.7	0.48	0.06	n	Y
Pontoniinae	Amphipontonia	kanak	1	Marine	0.333333333	1	300	Deep	Free	N	5.1	0.5	NA	n	Y
Pasiphaeidae	Leptochela	serratorbita	1	Marine	0.233333333	1	10	Coastal	Free	N	3.55	0.52	NA	y	N
Pontoniinae	Margitonia	insolitus	1	Marine	0.628571429	2	1	Coastal	Echinoderm	Y	1.79	0.52	0.04	n	Y
Pontoniinae	Blepharocaris	panglao	1	Marine	0.389830508	1	20	Coastal	Coelenterate	N	2.7	0.52	NA	n	Y
Pontoniinae	Dasella	ansoni	3	Marine	0.511627907	2	27	Coastal	Ascidian	N	3	0.53	NA	n	Y
Pontoniinae	Patonia	mclaughlinae	1	Marine	0.633333333	2	280	Shelf	Free	Y	3.91	0.53	0.04	n	Y
Pontoniinae	Metapontonia	fungiacola	1	Marine	0.230769231	1	3.6	Coastal	Free	N	2.71	0.54	NA	n	Y
Palaemoninae	Neopalaemon	nahuatlus	NA	NA	0.26	1	NA	Cave	Cave	N	10.1	0.57	NA	n	Y
Pontoniinae	Bassia	gasti	6	Marine	0.864864865	2	15	Coastal	Coral	N	1.56	0.57	NA	n	N
Pontoniinae	Mesopontonia	brevicarpus	1	Marine	0.855072464	2	270	Shelf	Free	N	2.56	0.59	NA	n	Y
Hippolytidae	Latreutes	antiborealis	6	Marine	NA	NA	15	Coastal	Free	N	3.54	0.62	NA	n	N
Disciadidae	Tridiscias	transkei	1	NA	0.488372093	1	200	Shelf	Free	N	1.68	0.63	NA	n	Y
Pontoniinae	Miopontonia	yongei	1	Marine	0.3125	1	80	Coastal	Free	N	5.1	0.63	NA	n	Y
Alpheidae	Fenneralpheus	chaci	5	Marine	0.01	1	15	Coastal	Free	N	12.8	0.64	NA	n	Y
Pontoniinae	Izucaris	crosnieri	1	Marine	0.441176471	1	110	Shelf	Free	N	2.96	0.65	NA	n	Y
Pandalidae	Chlorotocella	gracilis	NA	Marine	1.32	3	130	Shelf	Free	Y	5	0.67	0.22	y	Y
Pontoniinae	Anchiopontonia	hurii	1	Marine	0.333333333	1	10	Coastal	Mollusc	Y	5.25	0.67	NA	n	Y
Crangonidae	Vercoia	interrupta	1	Marine	0.46031746	1	10	Coastal	Free	N	4.03	0.69	NA	n	N
Gnathophyllidae	Gnathophylleptum	tellei	3	Marine	0.677966102	2	15	Coastal	Free	N	3.39	0.69	NA	n	Y
Hippolytidae	Thoralus	cranchii	2	Marine	0.538461538	2	15	Coastal	Free	Y	2.34	0.69	0.12	n	N
Pandalidae	Micropandalus	hardingi	NA	Marine	0.01	1	23	Coastal	Coral	N	3.3	0.73	NA	y	Y
Pontoniinae	Harpilius	bayeri	2	Marine	1	3	1	Coastal	Coral	N	2.54	0.75	NA	n	N
Pontoniinae	Altopontonia	disparostris	2	Marine	0.389830508	1	450	Deep	Free	N	3.63	0.75	NA	n	Y
Pontoniinae	Manipontonia	persiana	1	Marine	1.909090909	3	80	Coastal	Gorgonian	N	3.5	0.76	0.09	n	N
Palaemoninae	Pseudopalaemon	iquitoensis	2	Freshwater	0.94	2	NA	NA	Free	Y	3.15	0.85	0.12	n	Y
Atyidae	Atyaephyra	desmarestii	2	Freshwater	0.8	2	1	Freshwater	Free	N	4.13	0.87	NA	n	N
Pontoniinae	Harpiliopsis	depressa	1	Marine	NA	NA	1	Coastal	Free	Y	2.99	0.87	0.08	n	N
Pontoniinae	Sandimenes	hirsutus	1	Marine	0.53030303	2	46	Coastal	Free	Y	5.2	0.93	0.09	n	Y
Hippolytidae	Gelastreutes	crosnieri	1	Marine	1.07	3	120	Shelf	Free	N	6.25	1	NA	n	Y
Palaemoninae	Tenuipedium	palaemonoides	2	Freshwater	1.413043478	3	NA	NA	Free	N	3.71	1	NA	n	Y
Pontoniinae	Periclimenella	petitthouarsii	1	Marine	1.254901961	3	2	Coastal	Free	N	3.64	1	NA	n	Y
Pandalidae	Pandalina	brevirostris	2	Marine	0.481927711	1	60	Coastal	Free	Y	4.32	1.05	0.22	y	N
Hippolytidae	Trachycaris	restricta	1	Marine	NA	NA	10	Coastal	Free	N	7.78	1.09	NA	n	N
Hippolytidae	Heptacarpus	sitchensis	2	Marine	NA	NA	9	Coastal	Free	Y	4.72	1.11	0.21	n	N
Palaemoninae	Urocaridella	antonbruunii	3	Marine	NA	3	68	Coastal	Free	N	4	1.125	NA	n	N
Crangonidae	Pontocaris	pennata	6	Marine	NA	NA	90	Coastal	Free	N	10.11	1.3	NA	n	N
Hippolytidae	Leontocaris	alexander	2	Marine	1.220779221	3	1300	Deep	Free	N	8.8	1.3	NA	n	Y
Hippolytidae	Phycocaris	simulans	1	NA	0.444444444	1	8	Coastal	Free	N	7	1.33	NA	n	Y
Pasiphaeidae	Eupasiphae	latireostris	6	Marine	0.05	1	1353	Deep	Free	N	16.17	1.35	NA	y	N
Pandalidae	Dorodotes	reflexus	NA	Marine	0.428571429	1	2600	Deep	Free	N	28	1.4	NA	y	Y
Pandalidae	Pantomus	affinis	2	Marine	1.7	3	118	Shelf	Free	N	5.2	1.5	NA	y	Y
Hippolytidae	Exohippolysmata	tugelae	1	Marine	1	3	50	Coastal	Free	N	10.89	1.53	NA	n	N
Palaemoninae	Arachnochium	mirable	2	Freshwater	0.395833333	1	1	Freshwater	Free	Y	9.95	1.55	0.15	n	N
Pasiphaeidae	Parapasiphae	sulcatifrons	6	Marine	0.06122449	1	5300	Deep	Free	N	27.37	1.66	NA	y	N
Nematocarcinidae	Nigmatullinus	acanthitelsonus	2	Marine	0.615384615	2	3739	Deep	Free	N	22.83	1.67	NA	n	Y
Hippolytidae	Alope	spiniforns	2	Marine	NA	NA	2	Coastal	Free	Y	9.64	1.68	0.37	n	N
Nematocarcinidae	Segonzackomaius	burukovskyi	2	Marine	0.576271186	2	2340	Deep	Free	N	18.6	1.7	NA	n	Y
Xiphocarididae	Xiphocaris	elongata	2	Freshwater	NA	NA	NA	NA	Free	Y	9.17	1.82	0.07	n	N
Pasiphaeidae	Psathrocaris	fragilis	1	Marine	NA	NA	600	Deep	Free	N	27.06	1.87	NA	y	N
Pandalidae	Chelonika	macrochela	4	Marine	1	3	155	Shelf	Free	Y	7.3	1.89	0.43	y	Y
Hippolytidae	Saron	marmoratus	2	Marine	0.888888889	2	10	Coastal	Free	Y	6.84	1.98	0.51	n	N
Hippolytidae	Eualus	gaimardi	2	Marine	NA	1	135	Shelf	Free	Y	9.02	2.03	0.23	n	N
Pandalidae	Plesionika	grandis	4	Marine	1.44	3	274	Shelf	Free	Y	14.77	2.95	0.47	y	N
Pandalidae	Pandalopsis	lamelligera	4	Marine	NA	NA	23	Coastal	Free	Y	14.2	2.97	0.31	y	N
Rhinchocinetidae	Rhyncocinetes	typus	2	Marine	NA	NA	10	Coastal	Free	Y	18.35	3.2	0.8	n	N
Pandalidae	Notopandalus	magnoculus	2	Marine	1.54	3	220	Shelf	Free	Y	14.2	3.5	0.4	y	Y
Pandalidae	Chlorotocus	novaezealandiae	NA	Marine	0.377777778	1	128	Shelf	Free	N	45	4.1	NA	y	Y
Pandalidae	Pseudopandalus	curvirostris	2	Marine	1.753846154	3	950	Deep	Free	Y	25	5	0.58	y	Y
Eugonatonotidae	Eugonatonotus	chacei	4	Marine	1	3	300	Deep	Free	Y	18.04	5.21	0.74	n	N
Alpheidae	Vexillipar	repandum	NA	Marine	0.083333333	1	875	Deep	Free	N	12	NA	NA	n	Y
Alpheidae	Amphibetaeus	jousseaumei	NA	Marine	0.1	1	NA	NA	Free	N	NA	NA	NA	n	Y
Alpheidae	Mohocaris	bayeri	5	NA	NA	NA	NA	NA	Free	NA	NA	NA	NA	n	Y
Alpheidae	Pterocaris	typica	NA	NA	NA	NA	NA	NA	Free	NA	NA	NA	NA	n	N
Alpheidae	Racilius	compressus	NA	NA	NA	NA	NA	NA	Free	NA	NA	NA	NA	n	N
Atyidae	Antecaridina	lauensis	NA	NA	NA	NA	NA	NA	Free	NA	NA	NA	NA	n	N
Atyidae	Archaeatya	chacei	NA	NA	NA	NA	NA	NA	Free	NA	NA	NA	NA	n	N
Atyidae	Atyopsis	moluccensis	NA	NA	NA	NA	NA	NA	Free	NA	NA	NA	NA	n	N
Atyidae	Caridinopsis	chevalieri	NA	NA	NA	NA	NA	NA	Free	NA	NA	NA	NA	n	N
Disciadidae	Lucaya	bigelowi	NA	NA	NA	NA	NA	NA	Free	NA	NA	NA	NA	n	N
Hippolytidae	Bathyhippolyte	yaldwyni	5	Marine	0.396551724	1	1402	Deep	Free	N	5.25	NA	NA	n	N
Pandalidae	Austropandalus	grayi	NA	Marine	1	3	55	Coastal	Free	N	NA	NA	NA	y	Y
Pandalidae	Heterocarpoides	levicarina	2	Marine	NA	NA	NA	NA	Free	N	10.3	NA	NA	y	N
Pandalidae	Peripandalus	serratus	NA	NA	NA	NA	NA	NA	Free	NA	NA	NA	NA	y	Y
Pontoniinae	Lipkemenes	lanipes	NA	Marine	0.538461538	2	37	Coastal	Ophiouroid	N	NA	NA	NA	n	Y
Pontoniinae	Waldola	schmitti	1	Marine	NA	NA	45	Coastal	Free	N	NA	NA	NA	n	Y
Pontoniinae	Lipkebe	holthusi	1	Marine	NA	NA	119	Shelf	Free	N	NA	NA	NA	n	Y
Pontoniinae	Hamiger	novaezealandie	1	Marine	0.527777778	2	128	Shelf	Free	N	NA	NA	NA	n	Y
Pontoniinae	Coutierea	agassizi	1	Marine	1.233333333	3	171	Shelf	Free	N	NA	NA	NA	n	Y
Pontoniinae	Paratypton	siebenrocki	1	NA	NA	NA	NA	NA	Free	N	NA	NA	NA	n	Y
Pontoniinae	Platycaris	latirostris	1	Marine	0.454545455	1	NA	NA	Free	N	NA	NA	NA	n	Y
Pontoniinae	Anisomenaeus	spinimanus	NA	Marine	NA	NA	NA	NA	Sponge	N	NA	NA	NA	n	Y
Pontoniinae	Neoclimenes	holthuisi	NA	NA	NA	NA	NA	NA	Free	NA	NA	NA	NA	n	Y
Pontoniinae	Stegopontonia	commensalis	NA	NA	NA	NA	NA	NA	Free	NA	NA	NA	NA	n	Y
Alpheidae	Leslibateus	coibita	5	Marine	0.01	1	1	Coastal	Free	N	3.21	0.1	NA	n	Y
Pontoniinae	Typtonoides	neili	6	Marine	0.592592593	2	15	Coastal	Free	N	1.23	0.13	NA	n	Y
Alpheidae	Prionalpheus	nayaritae	5	Marine	0.1	1	1	Coastal	Free	N	1.9	0.15	NA	n	Y
Alpheidae	Automate	dolichognatha	5	Marine	0.1	1	1	Coastal	Free	N	4.01	0.2	NA	n	N
Alpheidae	Pseudathanas	darwiniensis	5	Marine	0.1	1	1	Coastal	Free	N	2.91	0.2	NA	n	Y
Ogyrididae	Ogyrides	alphaerostris	1	Marine	0.050505051	1	10	Coastal	Free	N	4.04	0.2	NA	n	N
Pontoniinae	Onycocaris	quadropthalma	5	Marine	0.05	1	6	Coastal	Coral	N	1.68	0.22	NA	n	N
Pontoniinae	Pinnotheronia	rumphiusi	1	Marine	0.151515152	1	10	Coastal	Mollusc	N	2.63	0.22	NA	n	Y
Atyidae	Atyella	brevirostris	1	Freshwater	0.56	2	15	Freshwater	Free	N	1.22	0.23	NA	n	N
Alpheidae	Orgymalpheus	polites	5	Marine	0.1	1	10	Coastal	Fish	N	3.47	0.24	NA	n	Y
Alpheidae	Coutieralpheus	setirostris	5	Marine	0.14	1	1	Coastal	Free	N	4.55	0.25	NA	n	Y
Alpheidae	Leptalpheus	denticulatus	5	Marine	0.1	1	1	Coastal	Decapod	N	5.6	0.25	NA	n	N
Pontoniinae	Eupontonia	oahu	1	Marine	0.575757576	2	1	Coastal	Coral	N	1.18	0.25	NA	n	Y
Pontoniinae	Fennera	chacei	1	Marine	0.43	1	10	Coastal	Coral	N	0.94	0.25	NA	n	N
Alpheidae	Metabetaeus	mcphersonae	5	Marine	0.18	1	15	Coastal	Free	N	2.8	0.26	NA	n	Y
Atyidae	Limnocaridina	latipes	1	Freshwater	0.3	1	1	Freshwater	Free	N	2.47	0.27	NA	n	N
Pontoniinae	Dactylonia	okai	1	Marine	0.304347826	1	90	Coastal	Free	N	1.73	0.27	NA	n	N
Atyidae	Caridella	cunningtoni	1	Freshwater	0.4	1	15	Coastal	Free	N	2.02	0.3	NA	n	N
Pontoniinae	Yemenicaris	trullicauda	1	Marine	0.536585366	2	10	Coastal	Coral	N	1.52	0.3	NA	n	Y
Alpheidae	Potamalpheops	galle	5	Freshwater	0.1	1	1	Coastal	Free	N	2.74	0.32	NA	n	Y
Pandalidae	Chlorocurtis	jactans	1	Marine	NA	NA	10	Freshwater	Free	N	1.72	0.32	NA	y	N
Alpheidae	Deioneus	sandizelli	5	Marine	0.1	1	1	Coastal	Decapod	N	5.56	0.34	NA	n	Y
Gnathophyllidae	Gnathophyllum	americanum	1	Marine	0.638297872	2	1	Coastal	Free	Y	1.81	0.35	0.03	n	N
Pontoniinae	Hampontonia	corallicola	1	Marine	0.553571429	2	21	Coastal	Anemone	N	3.14	0.35	NA	n	N
Pontoniinae	Ischnopontonia	lophos	NA	Marine	0.517241379	2	NA	Coastal	Coral	Y	1.44	0.35	0.02	n	N
Pontoniinae	Typton	holthuisi	1	Marine	NA	NA	2	Coastal	Sponge	N	1.25	0.36	NA	n	N
Pontoniinae	Neopontinoides	chacei	1	Marine	0.741	2	6	Coastal	Gorgonian	N	1.34	0.37	NA	n	N
Pontoniinae	Holthuisaeus	bermudensis	1	Marine	0.338	1	10	Coastal	Sponge	Y	3.19	0.37	0.05	n	N
Pontoniinae	Brucecaris	tenuis	1	Marine	0.717948718	2	20	Coastal	Crinoid	Y	2.3	0.37	0.06	n	N
Pontoniinae	Unguicaris	panglaonis	1	Marine	0.666666667	2	37	Coastal	Crinoid	N	1.95	0.37	0.03	n	Y
Gnathophyllidae	Pycnocaris	chagoae	1	Marine	0.1875	1	15	Coastal	Echinoderm	N	4.41	0.38	NA	n	Y
Pontoniinae	Tectopontonia	maziwiae	1	Marine	0.285714286	1	4	Coastal	Coral	N	1.8	0.38	NA	n	Y
Pontoniinae	Typtonchus	crassimanus	1	Marine	0.254237288	1	38	Coastal	Free	N	2.4	0.38	NA	n	Y
Pontoniinae	Veleroniopsis	kimallynae	1	Marine	0.648148148	2	NA	Coastal	Crinoid	N	1.96	0.39	NA	n	Y
Pontoniinae	Phycomenes	zostericola	2	Marine	0.904761905	2	10	Coastal	Free	Y	2.37	0.4	0.03	n	N
Pontoniinae	Laomenes	ambionesis	1	Marine	NA	NA	20	Coastal	Crinoid	Y	2.15	0.4	0.02	n	N
Pontoniinae	Crinotonia	anastasiae	1	Marine	0.532258065	2	23	Coastal	Crinoid	N	1.28	0.4	NA	n	N
Pontoniinae	Poripontonia	dux	2	Marine	0.857142857	2	25	Coastal	Sponge	N	3.4	0.41	NA	n	Y
Alpheidae	Nennalpheus	sibogae	5	Marine	0.1	1	5	Coastal	Free	N	3.44	0.42	NA	n	N
Pontoniinae	Paranchistus	pycnodotae	2	Marine	0.486111111	1	15	Coastal	Mollusc	Y	4.13	0.42	0.08	n	N
Pontoniinae	Vir	philippinensis	1	Marine	0.786885246	2	20	Coastal	Coral	N	1.58	0.42	NA	n	N
Alpheidae	Metalpheus	rostratipes	5	Marine	0.1	1	2	Coastal	Free	N	3.73	0.43	NA	n	N
Alpheidae	Coronalpheus	natator	1	Marine	0.1	1	9	Coastal	Free	N	6	0.43	NA	n	Y
Pontoniinae	Colemonia	litodactylus	1	Marine	0.45	1	12	Coastal	Ascidian	N	2	0.43	NA	n	Y
Pontoniinae	Periclimenes	inornatus	3	Marine	NA	NA	13	Coastal	Anemone	Y	2.44	0.43	0.03	n	N
Pontoniinae	Harpilius	consobrinus	NA	Marine	NA	NA	NA	Coastal	Coral	Y	2.25	0.43	0.04	n	N
Pontoniinae	Periclimenaeus	carabicus	1	Marine	NA	NA	6	Coastal	Free	N	2.17	0.45	NA	n	N
Pontoniinae	Rapipontonia	galene	1	Marine	NA	NA	34	Coastal	Gorgonian	N	1.81	0.45	NA	n	N
Pontoniinae	Pontoniopsis	comanthi	4	Marine	NA	NA	35	Coastal	Crinoid	N	0.87	0.45	NA	n	N
Alpheidae	Aretopsis	amabilis	5	Marine	0.1	1	2	Coastal	Decapod	N	5.6	0.46	NA	n	N
Alpheidae	Synalpheus	fossor	5	Marine	0.1	1	5	Coastal	Sponge	N	5.19	0.46	NA	n	N
Hippolytidae	Alcyonohippolyte	dossena	3	Marine	NA	1	15	Coastal	Soft coral	N	2.18	0.47	NA	n	N
Gnathophyllidae	Gnathophylloides	mineri	NA	Marine	0.481927711	1	15	Coastal	Echinoderm	N	2.37	0.48	NA	n	N
Pontoniinae	Pseudopontinides	plumosus	1	Marine	0.357142857	1	29	Coastal	Gorgonian	N	1.86	0.48	NA	n	Y
Disciadidae	Discias	serratirostris	4	Marine	0.321428571	1	15	Coastal	Ascidian	N	1.38	0.5	NA	n	N
Gnathophyllidae	Levicaris	mammillata	6	Marine	0.52	2	15	Coastal	Echinoderm	N	3.19	0.5	NA	n	Y
Pontoniinae	Propontonia	pellucida	1	Marine	0.701754386	2	1.5	Coastal	Soft coral	Y	2.07	0.5	0.06	n	Y
Pontoniinae	Pseudoveleronia	laevifrons	1	Marine	0.376470588	1	7	Coastal	Gorgonian	N	2.05	0.5	NA	n	Y
Pontoniinae	Dasycaris	zanzibarica	NA	Marine	0.230769231	1	8	Coastal	Coral	N	4.33	0.5	NA	n	Y
Pontoniinae	Pontonides	ankeri	1	Marine	0.490196078	1	10	Coastal	Soft coral	N	1.97	0.5	NA	n	N
Pontoniinae	Pontoniopsides	paulae	1	Marine	0.216666667	1	10	Coastal	Echinoderm	N	2.54	0.5	NA	n	Y
Pontoniinae	Bruceonia	ardeae	6	Marine	0.298850575	1	24	Coastal	Mollusc	N	2.9	0.5	NA	n	Y
Processidae	Clytomanningus	coutierei	6	Marine	NA	NA	10	Coastal	Free	N	2.36	0.5	NA	n	N
Pontoniinae	Plesiomenaeus	poorei	1	Marine	0.0875	1	1	Coastal	Sponge	N	4.97	0.52	NA	n	Y
Pontoniinae	Pontonia	margarita	1	Marine	NA	NA	10	Coastal	Mollusc	N	5.3	0.52	NA	n	N
Pontoniinae	Urocaris	longicaudata	1	Marine	NA	NA	10	Coastal	Free	N	2.68	0.52	NA	n	N
Pontoniinae	Chernocaris	placunae	3	Marine	0.2	1	5	Coastal	Mollusc	N	7	0.54	NA	n	N
Pontoniinae	Conchodytes	biunguiclatus	1	Marine	NA	NA	10	Coastal	Mollusc	N	5.6	0.54	NA	n	N
Pontoniinae	Hamodactylus	boschami	1	Marine	1	3	20	Coastal	Gorgonian	Y	2.83	0.54	0.08	n	N
Pontoniinae	Paraclimenaeus	dentimanus	1	Marine	0.315068493	1	24	Coastal	Free	Y	2.4	0.55	0.05	n	Y
Pontoniinae	Cainonia	medipacifica	1	Marine	NA	NA	5	Coastal	Mollusc	N	5.31	0.56	NA	n	N
Pontoniinae	Odontonia	katoi	1	Marine	0.4	1	10	Coastal	Ascidian	N	3.07	0.57	NA	n	N
Pontoniinae	Anchistus	custos	3	Marine	0.52173913	2	10	Coastal	Mollusc	Y	5.89	0.57	0.1	n	N
Pontoniinae	Platypontonia	hyotis	2	Marine	0.210526316	1	15	Coastal	Mollusc	N	5.01	0.57	NA	n	N
Pontoniinae	Pseudocoutierea	wirtzi	1	Marine	0.654761905	2	25	Coastal	Gorgonian	N	2.71	0.57	NA	n	N
Pontoniinae	Carinopontonia	paucipes	3	Marine	0.944444444	2	83	Coastal	Coelenterate	N	2.32	0.58	NA	n	Y
Pontoniinae	Thaumastocaris	streptopus	1	Marine	0.859649123	2	5	Coastal	Sponge	Y	1.77	0.59	0.04	n	N
Pontoniinae	Araipontonia	odontorhyncha	3	Marine	0.853658537	2	15	Coastal	Crinoid	N	3.34	0.59	NA	n	N
Pontoniinae	Orthopontonia	ornata	3	Marine	0.307692308	1	20	Coastal	Sponge	Y	2.45	0.59	0.02	n	N
Alpheidae	Bruceopsis	projectus	5	Marine	NA	NA	5	Coastal	Free	N	6.6	0.6	NA	n	Y
Alpheidae	Pseudalpheopsis	guana	5	Marine	0.14	1	9	Coastal	Free	N	4.9	0.6	NA	n	Y
Hippolytidae	Thor	ambionesis	1	Marine	0.29	2	15	Coastal	Free	Y	2.65	0.62	0.11	n	N
Pontoniinae	Exopontonia	malleatrix	6	Marine	0.234375	1	1	Coastal	Free	N	4	0.63	NA	n	Y
Hippolytidae	Tozeuma	carolinensis	2	Marine	1	3	NA	Coastal	Soft coral	N	5.01	0.67	NA	n	N
Pontoniinae	Sandyella	sexicornuta	1	Marine	0.169230769	1	54	Coastal	Coral	N	2.41	0.67	NA	n	Y
Pontoniinae	Ancyclomenes	venustus	1	Marine	0.490196078	1	15	Coastal	Soft coral	Y	4.78	0.68	0.05	n	N
Barbouridae	Barbouria	cubensis	6	Marine	NA	NA	NA	Cave	Free	N	11.88	0.69	NA	n	N
Alpheidae	Notalpheus	imarpe	5	Marine	0.1	1	43	Coastal	Free	N	11.4	0.7	NA	n	Y
Pontoniinae	Jocaste	platysoma	1	Marine	0.435949027	1	10	Coastal	Coral	N	2.13	0.71	NA	n	Y
Atyidae	Paratya	austrialiensis	2	Freshwater	0.5	2	1	Freshwater	Free	Y	4.32	0.72	0.07	n	N
Atyidae	Jonga	serrei	1	Freshwater	1	3	5	Freshwater	Free	N	4.03	0.72	NA	n	N
Alpheidae	Betaeus	harfordi	5	Marine	0.1	1	22	Coastal	Mollusc	N	5.3	0.74	NA	n	N
Hippolytidae	Thinora	maldivensis	1	Marine	0.1	1	6	Coastal	Free	N	1.85	0.74	NA	n	N
Pontoniinae	Paraclimenes	franklini	1	Marine	0.818181818	2	302	Deep	Free	Y	4.4	0.75	0.07	n	Y
Atyidae	Atydina	atyoides	NA	Freshwater	0.178861789	1	NA	Freshwater	Free	N	9.38	0.77	NA	n	Y
Atyidae	Micratya	peoyi	2	Freshwater	0.25	1	1	Freshwater	Free	N	5.01	0.79	NA	n	N
Pontoniinae	Coralliocaris	superba	2	Marine	NA	NA	2	Coastal	Free	Y	2.33	0.79	0.03	n	N
Pontoniinae	Tuleariocaris	zanzibarica	4	Marine	NA	NA	10	Coastal	Echinoderm	N	4.17	0.79	NA	n	N
Atyidae	Neocaridina	denticulata	2	Freshwater	0.6	2	1	Freshwater	Free	N	5.44	0.8	NA	n	N
Alpheidae	Betaeopsis	acanthops	5	Marine	0.1	1	1	Cave	Free	N	7.83	0.83	NA	n	Y
Anchistioidae	Anchistioides	antiguensis	1	Marine	0.83	2	15	Coastal	Sponge	Y	6.13	0.83	0.19	n	N
Pontoniinae	Palaemonella	atlantica	3	Marine	0.903225806	2	40	Coastal	Free	Y	4.03	0.84	NA	n	N
Atyidae	Caridinides	wilkinsi	4	Freshwater	1.064516129	3	5	Coastal	Free	N	4.42	0.87	NA	n	N
Atyidae	Potamirim	sp.	2	Freshwater	NA	NA	NA	NA	Free	N	4.82	0.87	NA	n	N
Hippolytidae	Lysmatella	prima	3	Marine	NA	NA	15	Coastal	Free	N	4.51	0.87	NA	n	N
Atyidae	Caridina	longirostris	2	Freshwater	1.555555556	3	NA	NA	Free	N	4.22	0.91	NA	n	N
Pontoniinae	Plesopontonia	monodi	1	Marine	0.659090909	2	320	Deep	Mollusc	Y	4.4	0.92	NA	n	Y
Palaemoninae	Leander	tenuicornis	2	Marine	NA	NA	55	Coastal	Free	Y	3.83	0.94	0.12	n	N
Processidae	Hayashidonus	japonicus	6	Marine	NA	NA	10	Coastal	Free	Y	8.84	0.99	0.05	n	N
Pontoniinae	Diapontonia	maranulus	2	Marine	0.561403509	2	300	Deep	Echinoderm	N	5.18	1	NA	n	Y
Processidae	Processa	fimbriata	6	Marine	NA	NA	10	Coastal	Free	N	2.75	1.02	NA	n	N
Pontoniinae	Cuapetes	elegans	2	Marine	NA	NA	10	Coastal	Free	Y	3.11	1.07	0.13	n	N
Alpheidae	Alpheus	christofferseni	5	Marine	0.1	1	1	Coastal	Echiurid worm	N	7.31	1.09	NA	n	N
Pontoniinae	Pliopontonia	furtiva	1	Marine	0.28	1	18	Coastal	Anemone	N	2.83	1.09	NA	n	N
Atyidae	Atyoida	pilipes	1	Freshwater	0.227272727	1	0.5	Freshwater	Free	N	7.46	1.11	NA	n	N
Thalassocarididae	Thalassocaris	crinita	4	Marine	NA	NA	20	Coastal	Free	Y	4.98	1.11	0.22	n	N
Pontoniinae	Exoclimenella	sudanensis	2	Marine	1.315789474	3	20	Coastal	Coral	Y	2.85	1.19	NA	n	Y
Hymenoceridae	Hymenocera	picta	2	Marine	NA	NA	NA	Coastal	Free	Y	4.98	1.24	0.15	n	N
Palaemoninae	Leptopalaemon	gagadjui	2	Freshwater	0.895833333	2	NA	Freshwater	Free	Y	4.81	1.24	0.12	n	N
Desmocarididae	Desmocaris	trispinosa	6	Freshwater	NA	NA	NA	NA	Free	N	6.29	1.34	NA	n	N
Palaemoninae	Leptocarpus	potamiscus	2	Freshwater	1.425	3	10	Coastal	Free	Y	5.12	1.34	0.1	n	N
Palaemoninae	Nematopalaemon	tenuipes	6	Marine	1.05	3	NA	Coastal	Free	N	9.02	1.34	NA	n	N
Barbouridae	Parhippolyte	uveae	2	Marine	0.25	1	NA	Coastal	Free	N	13.68	1.38	NA	n	N
Palaemoninae	Rhopalaemon	belindae	2	Marine	0.75	2	1	Coastal	Free	Y	7.3	1.4	0.2	n	N
Pandalidae	Procletes	levicarina	4	Marine	1.044444444	3	34	Coastal	Free	N	10.57	1.41	NA	y	N
Palaemoninae	Coutierella	tonkinensis guangdongensis	2	NA	0.886792453	1	NA	Coastal	Free	Y	6.72	1.45	0.1	n	N
Atyidae	Australatya	striolata	2	Freshwater	0.344827586	1	0.5	Coastal	Free	N	9.64	1.46	NA	n	N
Hippolytidae	Merguia	oligodon	2	Marine	0.333333333	2	1	Coastal	Free	N	4.98	1.55	NA	n	N
Palaemoninae	Creaseria	morleyi	NA	Freshwater	0.565217391	2	1	Freshwater	Free	N	15.5	1.6	NA	n	Y
Hippolytidae	Lysmata	intermedia	2	Marine	NA	NA	10	Coastal	Free	N	5.52	1.61	NA	n	N
Atyidae	Atya	sabra	3	Freshwater	0.231707317	1	1	Freshwater	Free	N	19.68	1.75	NA	n	N
Processidae	Nikoides	danae	6	Marine	NA	NA	10	Coastal	Free	N	7.36	1.82	NA	n	N
Hippolytidae	Mimocaris	heterocarpoides	4	Marine	1.97	3	15	Coastal	Free	N	11.2	1.85	NA	n	N
Rhinchocinetidae	Cinetorhynchus	henderson	2	Marine	NA	NA	2	Coastal	Free	Y	4.82	1.86	0.26	n	N
Processidae	Ambidexter	swifti	6	Marine	0.322580645	1	1	Coastal	Free	N	5.9	1.93	NA	n	N
Palaemoninae	Exopalaemon	carincauda	2	Marine	NA	NA	10	Coastal	Free	Y	16.33	2.17	0.18	n	N
Palaemoninae	Cryphiops	caementarius	2	Freshwater	0.327868852	1	1	Freshwater	Free	Y	34	3.06	0.23	n	N
Palaemoninae	Macrobrachium	carcinus	2	Freshwater	0.723684211	2	NA	Freshwater	Free	Y	32	4.22	0.25	n	N
Palaemoninae	Leandrites	indicus	2	Marine	1.666666667	3	10	Coastal	Free	Y	25	7	0.75	n	Y
Hippolytidae	Paralatreutes	bicornis	2	Marine	0.716981132	2	8	Coastal	Free	N	NA	NA	NA	n	N
Hippolytidae	Merohippolyte	americana	2	NA	1	3	275	Shelf	Free	Y	NA	NA	NA	n	Y
Pontoniinae	Veleronia	sympathes	1	Marine	NA	NA	8	Coastal	Soft coral	N	NA	NA	NA	n	Y
Pontoniinae	Rostronia	stylisrostris	1	Marine	NA	NA	32	Coastal	Free	N	NA	NA	NA	n	Y
Pontoniinae	Pseudopontonia	minuta	1	Marine	0.171428571	1	NA	Coastal	Free	N	NA	NA	NA	n	Y
