# Supplementary material for: External morphology of eyes and Nebenaugen of caridean decapods–ecological and systematic considerations
Source: PeerJ. 2015 Aug 18;3:e1176. doi: 10.7717/peerj.1176 (PMC4548503; doi:10.7717/peerj.1176)
Supplement: Supplemental Information 5 — Dataset pertaining to Figure S2. [file peerj-03-1176-s005.csv]

ed	year	cl
0.55	2005	1.85
0.56	2005	3.5
0.583333333	2005	3.1875
0.333333333	2004	1.85
0.366666667	2005	2.0625
0.366666667	2005	3.1875
0.3	2005	1.125
0.433333333	2007	2.6
0.933333333	2010	4.125
0.8	2008	5.5
0.583333333	2010	4.75
0.5	2010	3.6875
0.566666667	2010	2.6875
0.35	2010	1.6
0.333333333	2010	2.68
0.383333333	2010	2.32
0.433333333	2010	1.25
0.366666667	2010	1.25
0.3	2010	1.525
0.54	2010	5.125
0.433333333	2010	2.44
0.283333333	2010	1.1
0.4	2010	2.15
0.383333333	2010	1.90625
0.333333333	2010	1.8125
0.383333333	2010	3.5
0.283333333	2010	1.3125
0.366666667	2010	1.375
0.266666667	2010	1.34375
0.366666667	2010	1.375
0.666666667	2010	2.85
0.45	2010	0.9
0.444444444	2004	2.233333333
0.46031746	2008	2.25
0.507936508	2005	1.8
0.53968254	2005	6
0.507936508	2002	1.666666667
0.428571429	2005	2.25
0.682539683	2005	1.733333333
0.793650794	2005	2.333333333
0.936507937	2007	2.85
0.349206349	2007	1.566666667
0.571428571	2002	3.6
0.285714286	2004	1.1
0.365079365	2005	2.3
0.873015873	2003	3.6
0.634920635	2002	5.923076923
0.349206349	2005	1.44
0.682539683	2006	2
0.616666667	2002	9.6
0.466666667	2008	2.325
0.7	2007	1.5625
0.566666667	2006	4.5
0.266666667	2004	1.166666667
0.416666667	2007	1.875
0.366666667	2007	1.25
0.366666667	2008	1.25
0.476190476	2010	2.333333333
0.61	2010	8.5
0.61	2010	5.22
0.85	2010	10.2
0.51	2009	6.03
0.27	2010	1.38
0.81	2007	2.59
0.78	2009	3.25
1.08	2009	3.3
1.15	2010	4.26
1.02	2010	3.28
0.29	2010	1.53
0.31	2010	2.37
0.49	2010	4.5
0.37	2010	1.61
0.39	2010	1.42
0.42	2010	2.12
0.27	2010	0.92
0.51	2007	5.5
0.63	2007	8.3
0.63	2008	9
0.39	2009	1.58
0.81	2010	4
0.53	2008	2.92
0.59	2009	5.63
0.44	2007	1.68
0.36	2010	1.53
0.46	2009	2.31
0.75	2005	2.54
0.68	2010	3.2
0.36	2009	2.29
0.56	2010	5.31
0.37	2010	1.67
0.476190476	2002	2.25
0.476190476	2002	1.714285714
0.73015873	2004	4.33
